# Supplementary material for: Identification of N7-methylguanosine related subtypes and construction of prognostic model in gastric cancer
Source: Front Immunol. 2022 Oct 10;13:984149. doi: 10.3389/fimmu.2022.984149 (PMC9589367; doi:10.3389/fimmu.2022.984149)
Supplement: Supplementary file 1 [file Table_1.xlsx]

## Sheet: S1
Table S1: Clinical information of 567 gastric cancer patients
Id	futime	fustat	Age	Gender	Stage	Dataset
TCGA-ZQ-A9CR	24	1	79	FEMALE	Stage III	TCGA
TCGA-ZA-A8F6	525	0	71	MALE	Stage I	TCGA
TCGA-VQ-AA6K	378	1	59	MALE	Stage III	TCGA
TCGA-VQ-AA6J	838	0	75	MALE	Stage III	TCGA
TCGA-VQ-AA6G	792	1	68	MALE	Stage II	TCGA
TCGA-VQ-AA6F	1646	0	57	MALE	Stage II	TCGA
TCGA-VQ-AA6D	521	0	52	FEMALE	Stage III	TCGA
TCGA-VQ-AA6A	1184	0	56	MALE	Stage III	TCGA
TCGA-VQ-AA69	864	0	35	MALE	Stage III	TCGA
TCGA-VQ-AA68	1328	0	52	FEMALE	Stage III	TCGA
TCGA-VQ-AA64	560	1	68	MALE	Stage III	TCGA
TCGA-VQ-A94U	819	0	70	MALE	Stage II	TCGA
TCGA-VQ-A94T	342	1	73	MALE	Stage III	TCGA
TCGA-VQ-A94R	1294	1	63	MALE	unknow	TCGA
TCGA-VQ-A94P	81	1	57	MALE	unknow	TCGA
TCGA-VQ-A94O	640	1	74	MALE	Stage III	TCGA
TCGA-VQ-A92D	2032	0	67	MALE	Stage I	TCGA
TCGA-VQ-A928	174	1	49	MALE	Stage IV	TCGA
TCGA-VQ-A927	200	1	81	MALE	Stage III	TCGA
TCGA-VQ-A925	138	1	66	MALE	Stage III	TCGA
TCGA-VQ-A924	1686	1	69	MALE	Stage II	TCGA
TCGA-VQ-A923	0	1	90	MALE	Stage III	TCGA
TCGA-VQ-A922	275	1	70	MALE	Stage IV	TCGA
TCGA-VQ-A91Z	1690	0	67	FEMALE	Stage III	TCGA
TCGA-VQ-A91Y	296	1	67	MALE	Stage III	TCGA
TCGA-VQ-A91X	289	1	74	MALE	Stage III	TCGA
TCGA-VQ-A91V	1297	0	58	MALE	Stage III	TCGA
TCGA-VQ-A91U	52	1	78	MALE	Stage III	TCGA
TCGA-VQ-A91S	1000	0	63	MALE	Stage III	TCGA
TCGA-VQ-A91Q	633	1	61	MALE	Stage IV	TCGA
TCGA-VQ-A91N	570	1	59	FEMALE	Stage IV	TCGA
TCGA-VQ-A91K	1862	0	69	MALE	Stage III	TCGA
TCGA-VQ-A91E	664	0	67	FEMALE	Stage III	TCGA
TCGA-VQ-A91D	356	1	70	MALE	Stage III	TCGA
TCGA-VQ-A91A	1200	0	67	MALE	Stage III	TCGA
TCGA-VQ-A8PX	1964	0	51	MALE	Stage I	TCGA
TCGA-VQ-A8PU	832	1	72	FEMALE	Stage III	TCGA
TCGA-VQ-A8PQ	476	1	50	FEMALE	Stage IV	TCGA
TCGA-VQ-A8PP	712	1	76	MALE	Stage IV	TCGA
TCGA-VQ-A8PO	282	1	74	MALE	Stage II	TCGA
TCGA-VQ-A8PM	57	1	56	MALE	Stage IV	TCGA
TCGA-VQ-A8PK	543	1	58	MALE	Stage III	TCGA
TCGA-VQ-A8PJ	82	1	53	MALE	Stage IV	TCGA
TCGA-VQ-A8PH	389	1	62	MALE	Stage III	TCGA
TCGA-VQ-A8PF	76	1	76	MALE	Stage III	TCGA
TCGA-VQ-A8PE	675	1	78	MALE	Stage III	TCGA
TCGA-VQ-A8PD	496	1	69	MALE	Stage III	TCGA
TCGA-VQ-A8PC	1407	1	65	MALE	Stage III	TCGA
TCGA-VQ-A8PB	1043	1	65	FEMALE	Stage II	TCGA
TCGA-VQ-A8P8	942	0	72	FEMALE	Stage II	TCGA
TCGA-VQ-A8P5	235	1	67	MALE	Stage II	TCGA
TCGA-VQ-A8P3	1132	0	72	MALE	Stage III	TCGA
TCGA-VQ-A8P2	1160	0	68	MALE	Stage III	TCGA
TCGA-VQ-A8E7	1138	0	59	MALE	Stage IV	TCGA
TCGA-VQ-A8E3	661	1	79	MALE	Stage II	TCGA
TCGA-VQ-A8E2	1319	0	57	MALE	Stage III	TCGA
TCGA-VQ-A8E0	562	1	68	MALE	Stage III	TCGA
TCGA-VQ-A8DZ	396	1	70	MALE	Stage IV	TCGA
TCGA-VQ-A8DV	403	1	48	MALE	Stage I	TCGA
TCGA-VQ-A8DU	166	1	63	MALE	Stage III	TCGA
TCGA-VQ-A8DT	1484	0	43	MALE	Stage III	TCGA
TCGA-SW-A7EB	176	0	45	MALE	Stage III	TCGA
TCGA-SW-A7EA	579	0	61	FEMALE	Stage I	TCGA
TCGA-RD-A8NB	513	1	80	FEMALE	Stage III	TCGA
TCGA-RD-A8N9	1083	0	63	FEMALE	Stage II	TCGA
TCGA-RD-A8N6	272	1	78	FEMALE	Stage III	TCGA
TCGA-RD-A8N5	1747	1	78	MALE	Stage III	TCGA
TCGA-RD-A8N4	2171	0	58	FEMALE	Stage III	TCGA
TCGA-RD-A8N2	3540	0	59	FEMALE	Stage I	TCGA
TCGA-RD-A8N1	3519	0	70	MALE	Stage III	TCGA
TCGA-RD-A8N0	1236	0	53	FEMALE	Stage III	TCGA
TCGA-RD-A8MW	1153	1	72	MALE	Stage III	TCGA
TCGA-RD-A8MV	3720	0	56	MALE	Stage III	TCGA
TCGA-RD-A7C1	507	1	82	MALE	Stage I	TCGA
TCGA-RD-A7BW	156	1	68	FEMALE	Stage I	TCGA
TCGA-RD-A7BT	262	1	66	MALE	Stage IV	TCGA
TCGA-RD-A7BS	336	1	46	MALE	Stage III	TCGA
TCGA-R5-A805	281	1	71	MALE	Stage III	TCGA
TCGA-R5-A7ZR	185	1	70	FEMALE	Stage III	TCGA
TCGA-R5-A7ZI	2267	0	44	FEMALE	Stage IV	TCGA
TCGA-R5-A7ZF	259	1	65	FEMALE	Stage IV	TCGA
TCGA-R5-A7ZE	554	1	66	FEMALE	Stage III	TCGA
TCGA-R5-A7O7	1389	0	51	MALE	Stage IV	TCGA
TCGA-MX-A666	427	0	61	MALE	Stage II	TCGA
TCGA-MX-A663	300	1	66	MALE	Stage II	TCGA
TCGA-MX-A5UJ	600	0	86	FEMALE	Stage III	TCGA
TCGA-MX-A5UG	113	1	78	MALE	Stage III	TCGA
TCGA-KB-A93J	1124	0	78	MALE	Stage II	TCGA
TCGA-KB-A93H	1145	0	79	FEMALE	Stage II	TCGA
TCGA-KB-A93G	613	0	68	MALE	Stage I	TCGA
TCGA-KB-A6F7	1935	0	54	FEMALE	Stage I	TCGA
TCGA-IP-7968	77	0	74	MALE	Stage III	TCGA
TCGA-IN-AB1X	411	0	78	FEMALE	Stage II	TCGA
TCGA-IN-AB1V	479	0	63	MALE	Stage I	TCGA
TCGA-IN-A7NU	356	0	69	MALE	Stage III	TCGA
TCGA-IN-A7NT	323	0	73	FEMALE	Stage II	TCGA
TCGA-IN-A7NR	198	0	64	FEMALE	Stage IV	TCGA
TCGA-IN-A6RS	383	0	76	MALE	Stage I	TCGA
TCGA-IN-A6RR	205	1	84	MALE	unknow	TCGA
TCGA-IN-A6RO	unknow	unknow	70	MALE	Stage I	TCGA
TCGA-IN-A6RN	594	0	72	FEMALE	Stage II	TCGA
TCGA-IN-A6RL	406	1	84	MALE	unknow	TCGA
TCGA-IN-A6RJ	379	0	64	MALE	Stage I	TCGA
TCGA-IN-A6RI	559	0	45	MALE	Stage I	TCGA
TCGA-IN-8663	103	1	68	MALE	Stage II	TCGA
TCGA-IN-8462	572	0	80	MALE	Stage II	TCGA
TCGA-IN-7808	105	1	59	MALE	unknow	TCGA
TCGA-IN-7806	1106	0	50	MALE	Stage II	TCGA
TCGA-HU-A4HD	1016	0	73	MALE	Stage III	TCGA
TCGA-HU-A4HB	477	1	68	MALE	Stage II	TCGA
TCGA-HU-A4H8	270	0	77	MALE	Stage I	TCGA
TCGA-HU-A4H6	644	0	72	FEMALE	Stage III	TCGA
TCGA-HU-A4H5	724	0	71	MALE	Stage I	TCGA
TCGA-HU-A4H4	725	0	53	FEMALE	Stage II	TCGA
TCGA-HU-A4H3	882	0	56	FEMALE	Stage III	TCGA
TCGA-HU-A4H2	394	0	58	FEMALE	Stage III	TCGA
TCGA-HU-A4H0	64	0	72	MALE	Stage III	TCGA
TCGA-HU-A4GY	8	0	76	FEMALE	Stage III	TCGA
TCGA-HU-A4GX	616	0	70	FEMALE	Stage III	TCGA
TCGA-HU-A4GU	200	0	73	MALE	Stage II	TCGA
TCGA-HU-A4GT	198	0	71	FEMALE	Stage II	TCGA
TCGA-HU-A4GQ	3	1	71	MALE	Stage III	TCGA
TCGA-HU-A4GP	273	0	62	FEMALE	Stage II	TCGA
TCGA-HU-A4GJ	650	0	60	FEMALE	Stage III	TCGA
TCGA-HU-A4GH	358	0	75	MALE	Stage I	TCGA
TCGA-HU-A4GF	785	0	69	MALE	Stage II	TCGA
TCGA-HU-A4GD	692	0	56	MALE	Stage II	TCGA
TCGA-HU-A4GC	99	0	74	MALE	Stage III	TCGA
TCGA-HU-A4G9	736	0	67	FEMALE	Stage I	TCGA
TCGA-HU-A4G8	690	0	71	FEMALE	Stage II	TCGA
TCGA-HU-A4G3	170	0	54	MALE	Stage II	TCGA
TCGA-HU-A4G2	739	0	45	MALE	Stage II	TCGA
TCGA-HU-8610	23	0	75	MALE	Stage I	TCGA
TCGA-HU-8608	641	0	70	MALE	Stage III	TCGA
TCGA-HU-8604	694	0	82	FEMALE	Stage II	TCGA
TCGA-HU-8602	679	0	58	FEMALE	Stage II	TCGA
TCGA-HU-8249	881	0	76	MALE	Stage III	TCGA
TCGA-HU-8244	742	0	77	FEMALE	Stage I	TCGA
TCGA-HU-8238	46	0	56	MALE	unknow	TCGA
TCGA-HJ-7597	805	1	71	FEMALE	Stage I	TCGA
TCGA-HF-A5NB	928	0	75	FEMALE	Stage III	TCGA
TCGA-HF-7134	1588	0	unknow	MALE	Stage I	TCGA
TCGA-HF-7133	1918	0	unknow	FEMALE	Stage IV	TCGA
TCGA-HF-7132	2351	0	unknow	MALE	Stage II	TCGA
TCGA-HF-7131	unknow	unknow	unknow	FEMALE	Stage I	TCGA
TCGA-FP-A9TM	189	0	77	MALE	unknow	TCGA
TCGA-FP-A8CX	7	0	60	MALE	Stage III	TCGA
TCGA-FP-A4BF	168	1	68	MALE	Stage III	TCGA
TCGA-FP-8631	17	0	68	MALE	Stage III	TCGA
TCGA-FP-8211	413	0	62	MALE	Stage II	TCGA
TCGA-FP-8210	153	1	48	MALE	Stage III	TCGA
TCGA-FP-8209	1811	1	49	MALE	Stage I	TCGA
TCGA-FP-8099	519	0	79	MALE	Stage II	TCGA
TCGA-FP-7998	678	0	77	MALE	Stage III	TCGA
TCGA-FP-7916	428	1	77	MALE	Stage III	TCGA
TCGA-FP-7829	594	0	69	MALE	Stage II	TCGA
TCGA-FP-7735	106	1	77	MALE	Stage I	TCGA
TCGA-F1-A72C	346	0	68	MALE	Stage II	TCGA
TCGA-F1-A448	647	0	70	MALE	Stage III	TCGA
TCGA-F1-6875	2197	1	79	MALE	Stage I	TCGA
TCGA-F1-6874	440	0	79	MALE	Stage I	TCGA
TCGA-F1-6177	0	0	90	MALE	Stage I	TCGA
TCGA-EQ-8122	243	1	71	FEMALE	Stage II	TCGA
TCGA-D7-A74A	607	0	61	FEMALE	Stage III	TCGA
TCGA-D7-A748	132	1	41	FEMALE	Stage IV	TCGA
TCGA-D7-A747	255	1	57	MALE	Stage II	TCGA
TCGA-D7-A6F2	476	0	62	MALE	Stage I	TCGA
TCGA-D7-A6F0	678	0	79	FEMALE	Stage I	TCGA
TCGA-D7-A6EZ	618	1	66	MALE	Stage III	TCGA
TCGA-D7-A6EY	348	1	72	FEMALE	Stage III	TCGA
TCGA-D7-A6EX	344	0	72	FEMALE	Stage III	TCGA
TCGA-D7-A6EV	342	0	71	FEMALE	Stage II	TCGA
TCGA-D7-A4Z0	449	0	60	FEMALE	Stage II	TCGA
TCGA-D7-A4YX	1108	0	63	MALE	Stage II	TCGA
TCGA-D7-A4YU	500	0	73	MALE	Stage III	TCGA
TCGA-D7-8579	636	0	66	FEMALE	Stage II	TCGA
TCGA-D7-8578	643	0	72	MALE	Stage I	TCGA
TCGA-D7-8576	446	1	54	FEMALE	Stage III	TCGA
TCGA-D7-8575	554	1	75	MALE	Stage III	TCGA
TCGA-D7-8574	523	0	72	MALE	Stage III	TCGA
TCGA-D7-8573	593	0	57	MALE	Stage II	TCGA
TCGA-D7-8572	511	0	57	MALE	Stage II	TCGA
TCGA-D7-8570	752	0	44	MALE	Stage III	TCGA
TCGA-D7-6822	375	0	77	MALE	Stage I	TCGA
TCGA-D7-6818	376	1	53	MALE	Stage III	TCGA
TCGA-D7-6815	486	0	70	FEMALE	Stage II	TCGA
TCGA-D7-6528	463	0	70	FEMALE	Stage I	TCGA
TCGA-D7-6527	312	1	62	MALE	Stage II	TCGA
TCGA-D7-6526	523	0	67	FEMALE	Stage III	TCGA
TCGA-D7-6525	406	1	58	MALE	Stage III	TCGA
TCGA-D7-6524	543	0	53	MALE	Stage II	TCGA
TCGA-D7-6522	566	0	58	MALE	Stage I	TCGA
TCGA-D7-6521	564	0	65	MALE	unknow	TCGA
TCGA-D7-6520	573	0	53	MALE	Stage III	TCGA
TCGA-D7-6519	625	0	64	FEMALE	unknow	TCGA
TCGA-D7-5578	385	0	80	MALE	Stage III	TCGA
TCGA-D7-5577	782	1	53	FEMALE	Stage III	TCGA
TCGA-CG-5734	243	1	68	MALE	Stage III	TCGA
TCGA-CG-5732	2100	1	66	MALE	Stage IV	TCGA
TCGA-CG-5726	881	1	73	MALE	Stage I	TCGA
TCGA-CG-5725	457	1	72	MALE	Stage I	TCGA
TCGA-CG-5724	366	1	59	MALE	Stage IV	TCGA
TCGA-CG-5723	2496	0	83	MALE	Stage II	TCGA
TCGA-CG-5722	30	0	67	FEMALE	Stage IV	TCGA
TCGA-CG-5721	183	0	58	MALE	Stage IV	TCGA
TCGA-CG-5720	30	1	71	MALE	Stage I	TCGA
TCGA-CG-5719	31	0	54	FEMALE	Stage IV	TCGA
TCGA-CG-5718	1095	1	78	FEMALE	Stage II	TCGA
TCGA-CG-5717	212	1	58	MALE	Stage II	TCGA
TCGA-CG-5716	0	0	86	MALE	Stage IV	TCGA
TCGA-CG-4477	942	0	58	FEMALE	Stage I	TCGA
TCGA-CG-4476	0	0	69	MALE	Stage III	TCGA
TCGA-CG-4475	699	0	76	MALE	Stage II	TCGA
TCGA-CG-4469	215	1	70	MALE	Stage IV	TCGA
TCGA-CG-4466	577	0	81	FEMALE	Stage I	TCGA
TCGA-CG-4465	274	1	69	FEMALE	Stage IV	TCGA
TCGA-CG-4462	0	1	72	FEMALE	Stage IV	TCGA
TCGA-CG-4460	669	1	66	FEMALE	Stage IV	TCGA
TCGA-CG-4444	1431	0	76	MALE	Stage III	TCGA
TCGA-CG-4443	912	0	68	MALE	Stage I	TCGA
TCGA-CG-4442	0	0	85	MALE	Stage I	TCGA
TCGA-CG-4441	426	1	83	MALE	Stage III	TCGA
TCGA-CG-4440	122	1	68	FEMALE	Stage IV	TCGA
TCGA-CG-4438	1645	0	56	MALE	Stage IV	TCGA
TCGA-CG-4437	245	0	83	MALE	Stage II	TCGA
TCGA-CG-4436	243	0	57	MALE	Stage I	TCGA
TCGA-CG-4306	1	1	90	MALE	Stage IV	TCGA
TCGA-CG-4305	485	0	69	MALE	Stage II	TCGA
TCGA-CG-4304	unknow	unknow	84	MALE	Stage I	TCGA
TCGA-CG-4301	92	0	75	FEMALE	Stage IV	TCGA
TCGA-CD-A4MH	371	0	86	FEMALE	Stage II	TCGA
TCGA-CD-A4MG	200	1	76	MALE	Stage II	TCGA
TCGA-CD-A48C	353	1	79	FEMALE	Stage II	TCGA
TCGA-CD-A48A	378	0	57	MALE	Stage II	TCGA
TCGA-CD-A489	344	1	58	MALE	Stage II	TCGA
TCGA-CD-A487	374	0	51	MALE	Stage II	TCGA
TCGA-CD-A486	192	1	68	MALE	Stage II	TCGA
TCGA-CD-8535	390	0	59	MALE	Stage III	TCGA
TCGA-CD-8534	367	0	41	MALE	Stage II	TCGA
TCGA-CD-8533	468	0	48	MALE	Stage II	TCGA
TCGA-CD-8532	354	1	52	MALE	Stage II	TCGA
TCGA-CD-8531	383	0	66	FEMALE	Stage III	TCGA
TCGA-CD-8530	377	0	51	MALE	Stage II	TCGA
TCGA-CD-8529	374	0	65	MALE	Stage IV	TCGA
TCGA-CD-8528	375	0	43	FEMALE	Stage III	TCGA
TCGA-CD-8527	218	1	72	FEMALE	Stage II	TCGA
TCGA-CD-8526	381	0	73	FEMALE	Stage III	TCGA
TCGA-CD-8525	383	0	82	FEMALE	Stage III	TCGA
TCGA-CD-8524	388	0	61	FEMALE	Stage II	TCGA
TCGA-CD-5813	377	1	60	MALE	Stage II	TCGA
TCGA-CD-5804	0	0	90	MALE	unknow	TCGA
TCGA-CD-5803	341	1	78	FEMALE	Stage II	TCGA
TCGA-CD-5801	401	1	69	MALE	Stage III	TCGA
TCGA-CD-5800	400	0	51	FEMALE	Stage II	TCGA
TCGA-CD-5799	396	0	45	MALE	Stage II	TCGA
TCGA-CD-5798	408	0	82	MALE	Stage II	TCGA
TCGA-BR-A4QL	491	1	75	FEMALE	Stage III	TCGA
TCGA-BR-A4PF	35	0	72	MALE	Stage III	TCGA
TCGA-BR-A4J9	14	0	55	MALE	Stage II	TCGA
TCGA-BR-A4J8	411	0	71	FEMALE	Stage III	TCGA
TCGA-BR-A4J7	989	0	49	MALE	Stage II	TCGA
TCGA-BR-A4J6	20	0	69	FEMALE	Stage II	TCGA
TCGA-BR-A4J5	862	0	56	MALE	Stage III	TCGA
TCGA-BR-A4J4	16	0	39	MALE	Stage III	TCGA
TCGA-BR-A4IV	869	1	47	MALE	Stage III	TCGA
TCGA-BR-A4CS	45	1	77	MALE	Stage III	TCGA
TCGA-BR-A4CR	0	0	70	FEMALE	Stage III	TCGA
TCGA-BR-A44U	422	1	70	MALE	Stage III	TCGA
TCGA-BR-A44T	1038	0	53	FEMALE	Stage II	TCGA
TCGA-BR-8690	325	0	54	FEMALE	Stage III	TCGA
TCGA-BR-8687	250	1	67	FEMALE	Stage III	TCGA
TCGA-BR-8686	635	1	69	MALE	Stage III	TCGA
TCGA-BR-8683	300	1	75	MALE	Stage III	TCGA
TCGA-BR-8682	991	0	52	MALE	Stage II	TCGA
TCGA-BR-8680	972	0	45	MALE	Stage IV	TCGA
TCGA-BR-8679	0	0	63	FEMALE	Stage I	TCGA
TCGA-BR-8678	754	0	76	MALE	Stage I	TCGA
TCGA-BR-8677	813	0	74	FEMALE	Stage III	TCGA
TCGA-BR-8676	229	0	59	MALE	Stage III	TCGA
TCGA-BR-8592	191	1	63	FEMALE	Stage III	TCGA
TCGA-BR-8591	856	0	79	MALE	Stage III	TCGA
TCGA-BR-8590	284	1	62	MALE	Stage III	TCGA
TCGA-BR-8589	825	0	56	MALE	Stage III	TCGA
TCGA-BR-8588	389	0	55	FEMALE	Stage II	TCGA
TCGA-BR-8487	34	0	64	FEMALE	Stage II	TCGA
TCGA-BR-8486	0	0	90	FEMALE	Stage I	TCGA
TCGA-BR-8485	280	0	68	FEMALE	Stage III	TCGA
TCGA-BR-8484	766	1	61	MALE	Stage III	TCGA
TCGA-BR-8483	164	0	59	MALE	Stage III	TCGA
TCGA-BR-8384	113	0	69	MALE	Stage III	TCGA
TCGA-BR-8382	762	1	67	FEMALE	Stage III	TCGA
TCGA-BR-8381	224	0	51	MALE	Stage II	TCGA
TCGA-BR-8380	21	0	55	MALE	Stage III	TCGA
TCGA-BR-8373	450	0	65	FEMALE	Stage III	TCGA
TCGA-BR-8372	951	0	63	MALE	Stage III	TCGA
TCGA-BR-8371	359	1	62	MALE	Stage III	TCGA
TCGA-BR-8369	427	0	76	FEMALE	Stage III	TCGA
TCGA-BR-8368	131	0	84	FEMALE	Stage I	TCGA
TCGA-BR-8367	801	1	55	MALE	Stage III	TCGA
TCGA-BR-8366	29	0	80	FEMALE	Stage II	TCGA
TCGA-BR-8365	533	1	70	FEMALE	Stage II	TCGA
TCGA-BR-8364	675	0	42	FEMALE	Stage III	TCGA
TCGA-BR-8361	946	0	71	FEMALE	Stage III	TCGA
TCGA-BR-8297	225	0	58	MALE	Stage III	TCGA
TCGA-BR-8296	474	1	58	FEMALE	Stage III	TCGA
TCGA-BR-8295	67	1	60	FEMALE	Stage II	TCGA
TCGA-BR-8291	607	1	61	MALE	Stage II	TCGA
TCGA-BR-8289	81	1	57	MALE	Stage IV	TCGA
TCGA-BR-8286	895	0	49	MALE	Stage II	TCGA
TCGA-BR-8284	245	1	72	FEMALE	Stage III	TCGA
TCGA-BR-8081	981	0	71	FEMALE	Stage II	TCGA
TCGA-BR-8080	292	1	72	FEMALE	Stage III	TCGA
TCGA-BR-8077	21	0	58	FEMALE	Stage III	TCGA
TCGA-BR-8060	348	1	75	FEMALE	Stage II	TCGA
TCGA-BR-8059	439	1	72	MALE	Stage III	TCGA
TCGA-BR-8058	1133	0	53	FEMALE	Stage III	TCGA
TCGA-BR-7959	1010	0	59	MALE	Stage III	TCGA
TCGA-BR-7958	899	0	60	MALE	Stage III	TCGA
TCGA-BR-7957	276	1	50	FEMALE	Stage IV	TCGA
TCGA-BR-7901	105	1	74	MALE	Stage II	TCGA
TCGA-BR-7851	378	0	74	MALE	Stage II	TCGA
TCGA-BR-7723	874	1	59	MALE	Stage III	TCGA
TCGA-BR-7722	466	1	62	MALE	Stage II	TCGA
TCGA-BR-7717	552	1	63	MALE	Stage IV	TCGA
TCGA-BR-7716	1210	0	62	FEMALE	Stage II	TCGA
TCGA-BR-7715	1023	0	65	MALE	Stage II	TCGA
TCGA-BR-7707	1090	0	69	FEMALE	Stage I	TCGA
TCGA-BR-7704	1072	0	69	FEMALE	Stage II	TCGA
TCGA-BR-7197	280	0	69	MALE	Stage II	TCGA
TCGA-BR-7196	666	0	64	MALE	Stage IV	TCGA
TCGA-BR-6852	1367	0	64	FEMALE	Stage II	TCGA
TCGA-BR-6803	949	0	54	FEMALE	Stage II	TCGA
TCGA-BR-6802	940	0	65	MALE	Stage III	TCGA
TCGA-BR-6801	1223	0	70	MALE	Stage II	TCGA
TCGA-BR-6710	273	0	41	MALE	Stage I	TCGA
TCGA-BR-6709	370	1	57	FEMALE	Stage III	TCGA
TCGA-BR-6707	605	1	75	MALE	Stage II	TCGA
TCGA-BR-6705	779	1	68	FEMALE	Stage III	TCGA
TCGA-BR-6566	997	0	64	FEMALE	Stage II	TCGA
TCGA-BR-6565	279	1	67	MALE	Stage II	TCGA
TCGA-BR-6564	794	1	46	FEMALE	Stage III	TCGA
TCGA-BR-6563	1190	0	60	MALE	Stage II	TCGA
TCGA-BR-6458	588	1	57	FEMALE	Stage II	TCGA
TCGA-BR-6457	416	0	69	MALE	Stage II	TCGA
TCGA-BR-6456	526	1	74	FEMALE	Stage II	TCGA
TCGA-BR-6455	422	1	59	MALE	Stage II	TCGA
TCGA-BR-6454	0	0	58	MALE	Stage II	TCGA
TCGA-BR-6453	485	0	54	MALE	Stage II	TCGA
TCGA-BR-6452	1055	0	78	FEMALE	Stage II	TCGA
TCGA-BR-4371	0	0	71	FEMALE	unknow	TCGA
TCGA-BR-4370	0	0	74	FEMALE	unknow	TCGA
TCGA-BR-4369	0	0	75	MALE	unknow	TCGA
TCGA-BR-4368	0	0	78	FEMALE	Stage IV	TCGA
TCGA-BR-4367	0	0	78	MALE	unknow	TCGA
TCGA-BR-4366	0	0	87	MALE	unknow	TCGA
TCGA-BR-4363	0	0	60	FEMALE	unknow	TCGA
TCGA-BR-4361	0	0	66	FEMALE	Stage III	TCGA
TCGA-BR-4357	0	0	58	MALE	unknow	TCGA
TCGA-BR-4294	0	0	65	MALE	unknow	TCGA
TCGA-BR-4280	201	1	78	FEMALE	Stage III	TCGA
TCGA-BR-4279	291	1	43	MALE	Stage II	TCGA
TCGA-BR-4267	188	1	51	MALE	Stage I	TCGA
TCGA-BR-4257	294	1	79	FEMALE	unknow	TCGA
TCGA-BR-4256	284	1	80	MALE	unknow	TCGA
TCGA-BR-4253	124	1	80	FEMALE	Stage III	TCGA
TCGA-BR-4201	940	1	66	FEMALE	unknow	TCGA
TCGA-BR-4191	558	1	72	MALE	unknow	TCGA
TCGA-BR-4187	141	1	56	MALE	unknow	TCGA
TCGA-B7-A5TN	287	0	60	MALE	Stage II	TCGA
TCGA-B7-A5TK	288	0	51	MALE	Stage III	TCGA
TCGA-B7-A5TJ	335	0	74	MALE	Stage II	TCGA
TCGA-B7-A5TI	595	0	52	MALE	Stage III	TCGA
TCGA-B7-5818	356	0	62	MALE	Stage I	TCGA
TCGA-3M-AB47	unknow	unknow	51	MALE	Stage III	TCGA
TCGA-3M-AB46	1765	0	70	MALE	Stage I	TCGA
GSM387987	231.9	1	60	MALE	Stage IV	GSE15459
GSM387986	44.1	0	79	MALE	Stage I	GSE15460
GSM387985	3498	0	71	MALE	Stage II	GSE15459
GSM387984	66.9	0	79	FEMALE	Stage III	GSE15459
GSM387983	1707	1	71	MALE	Stage III	GSE15459
GSM387982	2265.9	0	68	MALE	Stage II	GSE15459
GSM387981	738.9	1	65	MALE	Stage III	GSE15459
GSM387980	131.1	1	65	MALE	Stage III	GSE15459
GSM387979	198.9	1	34	FEMALE	Stage IV	GSE15459
GSM387978	1199.1	1	58	FEMALE	Stage II	GSE15459
GSM387977	1374	1	50	FEMALE	Stage III	GSE15459
GSM387976	3714.9	0	72	MALE	Stage II	GSE15459
GSM387975	444.9	1	72	MALE	Stage III	GSE15459
GSM387974	4023	0	72	FEMALE	Stage II	GSE15459
GSM387973	219.9	0	79	MALE	Stage III	GSE15459
GSM387972	9.9	0	31	MALE	Stage IV	GSE15459
GSM387971	707.1	1	60	MALE	Stage III	GSE15459
GSM387970	93.9	1	41	FEMALE	Stage III	GSE15459
GSM387969	3396.9	0	76	MALE	Stage I	GSE15459
GSM387968	459.9	1	77	FEMALE	Stage III	GSE15459
GSM387967	4151.1	0	56	MALE	Stage III	GSE15459
GSM387966	900	0	74	FEMALE	Stage I	GSE15459
GSM387965	1767.9	0	65	MALE	Stage II	GSE15459
GSM387964	317.1	1	54	FEMALE	Stage IV	GSE15459
GSM387963	9.9	0	46	MALE	Stage III	GSE15459
GSM387962	270	1	64	MALE	Stage III	GSE15459
GSM387961	608.1	1	75	MALE	Stage IV	GSE15459
GSM387960	1578.9	1	59	MALE	Stage III	GSE15459
GSM387959	98.1	1	71	FEMALE	Stage IV	GSE15459
GSM387958	2421	0	69	MALE	Stage I	GSE15459
GSM387957	458.1	1	73	MALE	Stage III	GSE15459
GSM387956	386.1	0	25	FEMALE	Stage III	GSE15459
GSM387955	389.1	1	55	MALE	Stage III	GSE15459
GSM387954	642	1	69	MALE	Stage III	GSE15459
GSM387953	258	0	40	MALE	Stage IV	GSE15459
GSM387952	4008.9	0	68	MALE	Stage III	GSE15459
GSM387951	47.1	0	70	MALE	Stage IV	GSE15459
GSM387950	378.9	1	60	MALE	Stage III	GSE15459
GSM387949	78	0	66	MALE	Stage III	GSE15459
GSM387948	4124.1	0	66	MALE	Stage III	GSE15459
GSM387947	537	1	65	MALE	Stage IV	GSE15459
GSM387946	438	1	62	FEMALE	Stage II	GSE15459
GSM387945	198	0	65	FEMALE	Stage III	GSE15459
GSM387944	2568.9	0	88	MALE	Stage III	GSE15459
GSM387943	209.1	0	67	MALE	Stage IV	GSE15459
GSM387942	9.9	0	83	FEMALE	Stage III	GSE15459
GSM387941	590.1	1	78	FEMALE	Stage I	GSE15459
GSM387940	98.1	1	76	FEMALE	Stage III	GSE15459
GSM387939	4383.9	0	47	FEMALE	Stage I	GSE15459
GSM387938	192	1	70	FEMALE	Stage IV	GSE15459
GSM387936	978.9	1	68	MALE	Stage III	GSE15459
GSM387935	152.1	1	23	MALE	Stage IV	GSE15459
GSM387934	4253.1	0	39	FEMALE	Stage III	GSE15459
GSM387933	390	0	69	MALE	Stage IV	GSE15459
GSM387932	795.9	1	66	MALE	Stage IV	GSE15459
GSM387931	4467	0	53	FEMALE	Stage I	GSE15459
GSM387930	404.1	1	64	MALE	Stage III	GSE15459
GSM387929	345.9	1	66	MALE	Stage IV	GSE15459
GSM387928	815.1	0	65	MALE	Stage II	GSE15459
GSM387927	1182	1	49	FEMALE	Stage IV	GSE15459
GSM387926	96.9	0	49	FEMALE	Stage IV	GSE15459
GSM387925	3708.9	1	33	FEMALE	Stage II	GSE15459
GSM387924	144.9	0	46	FEMALE	Stage IV	GSE15459
GSM387923	0.9	0	70	MALE	Stage III	GSE15459
GSM387922	4617	0	61	MALE	Stage I	GSE15459
GSM387921	0	0	80	MALE	Stage IV	GSE15459
GSM387920	662.1	0	59	MALE	Stage III	GSE15459
GSM387919	312.9	0	74	MALE	Stage IV	GSE15459
GSM387918	4650.9	0	58	FEMALE	Stage I	GSE15459
GSM387917	341.1	0	59	MALE	Stage IV	GSE15459
GSM387916	1911	1	81	MALE	Stage I	GSE15459
GSM387915	4734.9	0	57	FEMALE	Stage II	GSE15459
GSM387914	198	1	73	MALE	Stage III	GSE15459
GSM387913	210.9	1	69	MALE	Stage IV	GSE15459
GSM387912	513	0	38	FEMALE	Stage III	GSE15459
GSM387911	747	1	43	MALE	Stage IV	GSE15459
GSM387910	668.1	1	74	MALE	Stage IV	GSE15459
GSM387909	864.9	1	56	MALE	Stage IV	GSE15459
GSM387908	548.1	1	62	MALE	Stage III	GSE15459
GSM387907	1905.9	0	70	MALE	Stage III	GSE15459
GSM387906	390	0	64	FEMALE	Stage III	GSE15459
GSM387905	188.1	1	51	FEMALE	Stage IV	GSE15459
GSM387904	2229.9	0	75	MALE	Stage II	GSE15459
GSM387903	1236.9	1	92	MALE	Stage III	GSE15459
GSM387902	1787.1	1	48	FEMALE	Stage II	GSE15459
GSM387901	2486.1	0	64	MALE	Stage I	GSE15459
GSM387900	179.1	0	68	MALE	Stage I	GSE15459
GSM387899	353.1	1	65	FEMALE	Stage III	GSE15459
GSM387898	2358	1	68	FEMALE	Stage II	GSE15459
GSM387897	729	0	57	MALE	Stage IV	GSE15459
GSM387896	299.1	1	80	MALE	Stage III	GSE15459
GSM387895	78.9	0	88	MALE	Stage III	GSE15459
GSM387894	1997.1	0	84	FEMALE	Stage I	GSE15459
GSM387893	1589.1	0	67	FEMALE	Stage III	GSE15459
GSM387892	239.1	1	79	FEMALE	Stage IV	GSE15459
GSM387891	1937.1	0	53	FEMALE	Stage I	GSE15459
GSM387890	12	0	63	MALE	Stage III	GSE15459
GSM387889	332.1	1	77	MALE	Stage IV	GSE15459
GSM387888	1071	0	47	FEMALE	Stage I	GSE15459
GSM387887	174.9	1	67	MALE	Stage IV	GSE15459
GSM387886	2183.1	0	69	FEMALE	Stage II	GSE15459
GSM387885	1152.9	0	65	MALE	Stage III	GSE15459
GSM387884	296.1	1	88	FEMALE	Stage II	GSE15459
GSM387883	1275	0	76	MALE	Stage II	GSE15459
GSM387882	491.1	1	84	FEMALE	Stage III	GSE15459
GSM387881	368.1	1	72	MALE	Stage IV	GSE15459
GSM387880	2249.1	0	66	FEMALE	Stage I	GSE15459
GSM387879	936	1	64	MALE	Stage I	GSE15459
GSM387878	705.9	0	63	FEMALE	Stage II	GSE15459
GSM387877	2175	0	73	FEMALE	Stage III	GSE15459
GSM387876	755.1	1	46	MALE	Stage II	GSE15459
GSM387875	2661	0	79	MALE	Stage I	GSE15459
GSM387874	429.9	1	81	FEMALE	Stage IV	GSE15459
GSM387873	2943	0	64	MALE	Stage III	GSE15459
GSM387872	2568.9	0	63	MALE	Stage I	GSE15459
GSM387871	390.9	1	68	MALE	Stage IV	GSE15459
GSM387870	138	1	56	MALE	Stage IV	GSE15459
GSM387869	626.1	1	49	MALE	Stage III	GSE15459
GSM387868	1997.1	0	76	FEMALE	Stage II	GSE15459
GSM387867	684	1	49	FEMALE	Stage II	GSE15459
GSM387866	401.1	1	76	MALE	Stage III	GSE15459
GSM387865	731.1	1	65	MALE	Stage IV	GSE15459
GSM387864	129	1	68	FEMALE	Stage III	GSE15459
GSM387863	1352.1	0	78	MALE	Stage I	GSE15459
GSM387862	141	1	64	MALE	Stage IV	GSE15459
GSM387861	696	1	56	MALE	Stage III	GSE15459
GSM387860	6.9	0	67	MALE	Stage IV	GSE15459
GSM387859	332.1	1	80	MALE	Stage III	GSE15459
GSM387858	278.1	1	39	FEMALE	Stage IV	GSE15459
GSM387857	242.1	1	50	MALE	Stage III	GSE15459
GSM387856	785.1	1	80	MALE	Stage III	GSE15459
GSM387855	3438.9	0	71	FEMALE	Stage II	GSE15459
GSM387854	12.9	0	45	MALE	Stage II	GSE15459
GSM387853	498	1	65	MALE	Stage IV	GSE15459
GSM387852	510	1	62	MALE	Stage IV	GSE15459
GSM387851	326.1	1	61	MALE	Stage IV	GSE15459
GSM387850	194.1	1	60	FEMALE	Stage IV	GSE15459
GSM387849	342	1	71	MALE	Stage IV	GSE15459
GSM387848	2982.9	1	58	MALE	Stage III	GSE15459
GSM387847	3315.9	1	80	FEMALE	Stage I	GSE15459
GSM387846	2829	1	85	FEMALE	Stage III	GSE15459
GSM387845	123.9	1	70	MALE	Stage IV	GSE15459
GSM387843	68.1	1	77	MALE	Stage IV	GSE15459
GSM387842	513.9	1	77	MALE	Stage IV	GSE15459
GSM387841	125.1	1	67	FEMALE	Stage IV	GSE15459
GSM387840	3878.1	0	56	MALE	Stage I	GSE15459
GSM387839	9	0	68	MALE	Stage III	GSE15459
GSM387838	912	1	62	MALE	Stage III	GSE15459
GSM387837	1125	1	82	MALE	Stage III	GSE15459
GSM387836	593.1	1	53	MALE	Stage III	GSE15459
GSM387835	392.1	1	56	FEMALE	Stage III	GSE15459
GSM387834	1259.1	1	68	MALE	Stage II	GSE15459
GSM387833	255.9	1	51	MALE	Stage III	GSE15459
GSM387832	3765.9	0	32	FEMALE	Stage III	GSE15459
GSM387831	311.1	1	48	MALE	Stage IV	GSE15459
GSM387830	2610	1	68	MALE	Stage III	GSE15459
GSM387829	3824.1	0	65	MALE	Stage II	GSE15459
GSM387828	3533.1	0	61	FEMALE	Stage III	GSE15459
GSM387827	2796	0	67	FEMALE	Stage I	GSE15459
GSM387826	332.1	0	74	FEMALE	Stage II	GSE15459
GSM387825	3765	0	70	MALE	Stage I	GSE15459
GSM387824	3795	0	71	FEMALE	Stage II	GSE15459
GSM387823	198	1	64	MALE	Stage IV	GSE15459
GSM387822	6	0	78	MALE	Stage III	GSE15459
GSM387821	3689.1	0	53	FEMALE	Stage I	GSE15459
GSM387820	3897	0	53	MALE	Stage IV	GSE15459
GSM387819	875.1	1	53	MALE	Stage IV	GSE15459
GSM387818	3261	0	53	MALE	Stage II	GSE15459
GSM387817	2642.1	0	64	FEMALE	Stage I	GSE15459
GSM387816	50.1	1	70	MALE	Stage IV	GSE15459
GSM387815	1887.9	0	68	MALE	Stage II	GSE15459
GSM387814	516	1	28	FEMALE	Stage IV	GSE15459
GSM387813	117.9	0	74	MALE	Stage I	GSE15459
GSM387812	333	0	72	MALE	Stage III	GSE15459
GSM387811	96.9	1	70	MALE	Stage IV	GSE15459
GSM387810	111	0	73	MALE	Stage I	GSE15459
GSM387809	141	0	82	FEMALE	Stage III	GSE15459
GSM387808	176.1	0	73	MALE	Stage IV	GSE15459
GSM387807	147.9	0	65	MALE	Stage II	GSE15459
GSM387806	591.9	0	76	MALE	Stage III	GSE15459
GSM387805	327	0	76	FEMALE	Stage I	GSE15459
GSM387804	380.1	0	72	FEMALE	Stage III	GSE15459
GSM387803	981	0	88	FEMALE	Stage IV	GSE15459
GSM387802	456	0	78	MALE	Stage I	GSE15459
GSM387801	603.9	0	49	FEMALE	Stage I	GSE15459
GSM387800	210	0	69	MALE	Stage III	GSE15459
GSM387796	615	1	67	MALE	Stage III	GSE15459
GSM387795	812.1	0	29	MALE	Stage III	GSE15459
GSM387794	788.1	1	56	MALE	Stage IV	GSE15459
GSM387792	351.9	1	73	MALE	Stage IV	GSE15459
GSM387791	609.9	0	40	MALE	Stage IV	GSE15459
GSM387789	914.1	0	76	MALE	Stage IV	GSE15459

## Sheet: S2
Table S2: Summary of 12 recognized m7G-related genes
Gene	Type
ABD1	m7G
AGO2	m7G
CMTR1	m7G
CMTR2	m7G
CYFIP1	m7G
DCP2	m7G
DCPS	m7G
EIF3D	m7G
EIF4A1	m7G
EIF4E	m7G
EIF4E1B	m7G
EIF4E2	m7G
EIF4E3	m7G
EIF4G3	m7G
F7BMW8	m7G
GEMIN5	m7G
IFIT5	m7G
LARP1	m7G
LSM1	m7G
M4CNA3	m7G
M4CRR9	m7G
METTL1	m7G
NCBP1	m7G
NCBP2	m7G
NCBP2L	m7G
NCBP3	m7G
NSUN2	m7G
NUDT10	m7G
NUDT11	m7G
NUDT16	m7G
NUDT3	m7G
NUDT4	m7G
NUDT4B	m7G
RNGTT	m7G
RNMT	m7G
SNUPN	m7G
TGS1	m7G
WDR4	m7G

## Sheet: S3
Table S3: The univariate Cox regression analysis of m7G-related genes
id	HR	HR.95L	HR.95H	p-value
DCPS	0.805238	0.655507	0.989171	0.0390463
NUDT11	1.21058	1.08175	1.35476	0.000872115
